# Supplementary material for: Combined Effects of Heavy Metal and Simulated Herbivory on Leaf Trichome Density in Sunflowers
Source: Plants (Basel). 2024 Sep 29;13(19):2733. doi: 10.3390/plants13192733 (PMC11479035; doi:10.3390/plants13192733)
Supplement: Supplementary file 1 [file plants-13-02733-s001.zip]

Archive with 1 entries (1 files):
- plants-3196364-supplementary.xlsx
