# Supplementary material for: Combined Effects of Heavy Metal and Simulated Herbivory on Leaf Trichome Density in Sunflowers
Source: Plants (Basel). 2024 Sep 29;13(19):2733. doi: 10.3390/plants13192733 (PMC11479035; doi:10.3390/plants13192733)
Supplement: Supplementary file 1 [file plants-13-02733-s001.zip › plants-3196364-supplementary.xlsx]

## Sheet: Plant performance, leaf damage 
block	Plant_ID	Simulated_herbivory	Cd_concentrations_(mg/kg)	Shoot_dry_mass_(g)	Biomass_allocation_to_flowers_(%)	Stomatal_conductance_(gsw)	Leaf_damage_(%)
1	1	JA	10	29.522	42.5141	0.092889	25.99
1	2	control	10	26.489	45.0149	0.19977	16.775
1	3	JA	0	30.186	52.9749	1.28669	20.465
1	4	control	0	28.32	33.8136	1.36523	18.835
2	5	JA	0	35.55	46.9648	1.26717	10.265
2	6	control	0	31.066	43.0503	1.27307	15.44
2	7	control	10	16.844	42.2999	0.130795	0.995
2	8	JA	10	27.731	25.8808	0.530954	9.69
3	9	control	0	39.542	39.4138	1.15746	13.54
3	10	JA	10	26.4029	27.5879	1.05022	13.755
3	11	control	10	33.591	51.3024	1.21959	19.29
3	12	JA	0	34.168	29.3784	0.974535	3.715
4	13	JA	10	23.128	35.1695	0.208219	1.375
4	14	control	0	23.466	28.8673	0.178363	12.77
4	15	JA	0	34.958	44.3732	0.351324	6.395
4	16	control	10	26.137	29.1196	0.889709	10.73
5	17	control	0	27.114	39.5294	1.00255	11.815
5	18	JA	10	24.033	27.5829	1.01758	16.19
5	19	JA	0	25.081	28.8944	0.122956	10.94
5	20	control	10	24.638	24.3526	0.894958	18.495
6	21	control	10	17.245	27.5848	0.560928	34.535
6	22	control	0	21.6	22.8519	0.801444
6	23	JA	10	19.037	26.6323	0.462772	16.01
6	24	JA	0	20.117	16.7271	0.635499
7	25	JA	10	26.059	30.1815	0.954252	20.125
7	26	control	0	22.967	24.8139	1.07976
7	27	JA	0	29.373	43.0531	0.849609	9.955
7	28	control	10	22.355	27.5062	1.20042	26.54
8	29	JA	0	33.631	42.9068	1.08787	10.32
8	30	control	0	24.335	40.3863	1.16624	20.655
8	31	JA	10	31.281	40.9418	0.634833	22.55
8	32	control	10	26.758	35.4997	0.987517	25.405
9	33	control	10	19.521	34.5372	0.679974	44.195
9	34	JA	10	25.036	35.6167	1.25607	29.25
9	35	control	0	22.797	42.5846	0.737894	12.36
9	36	JA	0	22.421	45.7205	1.06041	40.415
10	37	JA	10	27.223	38.2912	0.756992	24.665
10	38	JA	0	27.078	37.4621	0.676719	22.455
10	39	control	0	29.808	50.8286	0.975313	66.865
10	40	control	10	20.881	38.0968	1.41186	34.095
11	41	JA	10	16.209	25.9054	1.15521
11	42	JA	0	22.348	38.8312	1.33955	30.145
11	43	control	10	26.857	43.3481	0.800801	76.87
11	44	control	0	24.746	52.756	0.936067	60.87
12	45	control	0	26.267	45.304	0.795378	25.36
12	46	control	10	19.009	39.9127	0.760234	20.77
12	47	JA	0	19.662	30.1597	0.928811
12	48	JA	10	24.928	45.5351	0.777077	9.495
13	49	JA	0	20.732	23.2491	1.2789
13	50	control	0	22.43	39.3	1.06824	18.325
13	51	control	10	17.157	26.1176	1.11675	60.205
13	52	JA	10	25.619	35.056	0.56611	23.74
14	53	JA	10	15.738	26.5091	0.045131	10.925
14	54	control	10	25.36	42.1491	1.13293	18.515
14	55	control	0	15.083	39.5346	0.032608	7.46
14	56	JA	0	32.388	46.7241	0.544523	11.54
15	57	JA	0	32.133	17.0012	0.153772	17.64
15	58	JA	10	6.741	18.8399	0.076651	29.21
15	59	control	10	22.305	30.195	0.623501	10.525
15	60	control	0	27.313	53.4764	0.586595	6.175
16	61	control	10	20.728	34.9479	0.988382	7.735
16	62	JA	10	17.134	22.8727	0.124069	25.89
16	63	JA	0	30.101	41.8757	0.336542	1.735
16	64	control	0	31.497	16.5254	0.607106	21.865
17	65	control	10	23.079	32.0031	0.528143	37.745
17	66	control	0	26.98	47.1164	0.430908	31.165
17	67	JA	10	17.814	22.5272	0.399472	14.225
17	68	JA	0	24.358	32.3015	0.439199	7.9
18	69	control	10	21.64	34.3161	1.06449	19.9
18	70	control	0	27.121	47.4319	0.903322	32.06
18	71	JA	0	33.194	14.108	1.07164	19.705
18	72	JA	10	22.046	39.4629	0.739559	10.965
19	73	JA	0	33.076	51.3635	0.311224	2.6
19	74	JA	10	29.245	52.7441	0.387606	1.12
19	75	control	10	28.139	41.5367	0.822232	25.43
19	76	control	0	27.972	55.838	0.968866	42.67
20	77	JA	0	32.923	51.5111	0.826384	7.48
20	78	control	0	27.076	54.251	0.754331	25.405
20	79	JA	10	10.172	28.2442	0.364521	7.925
20	80	control	10	29.008	56.0673	0.636949	10.42

## Sheet: Trichome density
Simulated_herbivory	Cd_concentrations_(mg/kg)	Linear-glandular_trichome_density_(mm2)	Non-glandular_trichome_density_(mm2)
JA	10	5.8403	4.62357
JA	10	12.5123	13.2484
JA	10	6.37982	10.3059
JA	10	7.67788	10.65
JA	10	11.2665	15.3634
JA	10	12.3837	11.9566
JA	10	6.43938	10.9469
control	10	5.64723	7.6641
control	10	12.9367	13.3988
control	10	16.5073	9.66278
control	10	11.8645	11.4251
control	10	10.161	23.2251
control	10	10.8303	18.8954
control	10	12.7379	22.3878
JA	0	9.02093	6.82665
JA	0	7.6951	6.5958
JA	0	13.2246	15.291
JA	0	15.4279	7.42823
JA	0	19.4671	18.1245
JA	0	10.2498	16.5949
JA	0	6.03929	12.0786
JA	0	7.33579	10.1572
control	0	3.24918	2.65842
control	0	8.19346	6.37269
control	0	7.03354	7.53593
control	0	5.09457	6.02086
control	0	6.83041	6.55719
control	0	5.18761	10.8075
control	0	8.58424	10.125
control	0	9.464	11.2667
